# Supplementary material for: Broad Neutralization Capacity of an Engineered Thermostable Three-Helix Angiotensin-Converting Enzyme 2 Polypeptide Targeting the Receptor-Binding Domain of SARS-CoV-2
Source: Int J Mol Sci. 2024 Nov 16;25(22):12319. doi: 10.3390/ijms252212319 (PMC11594380; doi:10.3390/ijms252212319)
Supplement: Supplementary file 1 [file ijms-25-12319-s001.zip]

Archive with 1 entries (1 files):
- ijms-3288760-supplementary.pdf
